# Supplementary material for: Calcium dominance, ion regulation, and metabolic defenses underlie salt tolerance in the halophyte Azima sarmentosa
Source: PeerJ. 2026 Apr 21;14:e21162. doi: 10.7717/peerj.21162 (PMC13108459; doi:10.7717/peerj.21162)
Supplement: Supplemental Information 1 — The raw data used to generate Table 1. Measurements of exchangeable cations (K+, Na+, Ca2+, Mg2+), Cl−, SAR, ECe, pH, SOC, and TON from five sampling sites at two depths (0–50 cm and 51–100 cm). [file peerj-14-21162-s001.xlsx]

## Sheet: Exchangeable cations
	Raw data_Exchangeable cations_Azima sarmentosa soils
	Exchangeable cations (Ex-K⁺, Ex-Na⁺, Ex-Ca²⁺, Ex-Mg²⁺) in Azima sarmentosa rhizosphere soils at two depths (0–50 cm and 51–100 cm) across five sampling sites.
	Ionic type	Soil depth	Exchangeable cation (cmolc kg⁻1)
			Site	rep.1	rep.2	rep.3	aver.	Mean	SD
	Ex-K+	0-50 cm	1	0.0470927	0.0797281	0.0459903	0.0576037	0.0922547	0.0504922
			2	0.0580018	0.0497109	0.0605166	0.0560764
			3	0.0747443	0.0566468	0.0671195	0.0661702
			4	0.167448	0.175946	0.180735	0.17471
			5	0.0856993	0.110411	0.12403	0.106714
		51-100 cm	1	0.0758123	0.10227	0.0951615	0.0910811	0.0750904	0.027493
			2	0.038354	0.0422583	0.0368612	0.0391578
			3	0.0792687	0.0562563	0.046197	0.060574
			4	0.115877	0.105944	0.110136	0.110652
			5	0.0702659	0.0596209	0.0920725	0.0739864
	Ex-Na+	0-50 cm	1	4.6861	5.36755	5.19501	5.08289	9.58281	3.72729
			2	6.73336	6.98565	6.72901	6.81601
			3	10.9526	10.9192	11.1208	10.9975
			4	14.9108	13.603	15.2124	14.5754
			5	9.82456	11.1324	10.3697	10.4422
		51-100 cm	1	4.75424	5.23561	4.96158	4.98381	7.79271	2.0686
			2	6.63187	6.67537	6.66377	6.657
			3	9.45049	10.3407	8.94447	9.57856
			4	10.2465	9.75787	9.91011	9.97149
			5	8.60519	8.35291	6.36	7.7727
	Ex-Ca2+	0-50 cm	1	0.301856	0.39496	0.292838	0.329885	0.432713	0.190572
			2	0.369241	0.293005	0.278643	0.31363
			3	0.809125	0.734308	0.766372	0.769935
			4	0.348784	0.380681	0.42168	0.383715
			5	0.276889	0.409656	0.412662	0.366402
		51-100 cm	1	0.313296	0.440635	0.354295	0.369408	0.333208	0.105368
			2	0.241067	0.221862	0.238896	0.233942
			3	0.483387	0.469192	0.49658	0.483053
			4	0.254094	0.22729	0.210256	0.230546
			5	0.30361	0.291669	0.451991	0.34909
	Ex-Mg2+	0-50 cm	1	0.11811	0.144888	0.124688	0.129229	0.310072	0.234068
			2	0.0957042	0.110936	0.0992415	0.101961
			3	0.787265	0.501344	0.569873	0.619494
			4	0.473354	0.539767	0.482535	0.498552
			5	0.175084	0.218315	0.209969	0.201123
		51-100 cm	1	0.152598	0.188746	0.167284	0.169542	0.178261	0.0606806
			2	0.0931705	0.0910442	0.0948795	0.0930314
			3	0.264697	0.26574	0.251184	0.26054
			4	0.202706	0.201672	0.197678	0.200685
			5	0.162336	0.153592	0.186589	0.167506

## Sheet: Cl⁻
	Raw data_Chloride_Azima sarmentosa soils
	Chloride (Cl⁻) in Azima sarmentosa rhizosphere soils at two depths (0–50 cm and 51–100 cm) across five sampling sites.
	Soil depth	Site	Cl⁻ concentration (g kg⁻1)
			rep.1	rep.2	rep.3	aver.	Mean	SD
	0-50 cm	1	1.68386	1.39841	1.46833	1.51686	2.38753	0.867109
		2	1.91287	1.83204	1.62998	1.79163
		3	2.68072	2.62815	2.6403	2.64972
		4	3.52939	3.81228	3.85269	3.73145
		5	2.27157	2.15535	2.317	2.24797
	51-100 cm	1	2.07452	1.14502	1.14502	1.45485	1.85873	0.531135
		2	1.22585	1.02378	1.18543	1.14502
		3	2.23617	2.07452	2.05398	2.12156
		4	2.39782	2.37408	2.39782	2.38991
		5	2.07452	2.27659	2.19576	2.18229

## Sheet: SAR
	Raw data_Sodium adsorption ratio (SAR)_Azima sarmentosa soils
	SAR calculated from exchangeable Na+, Ca2+, and Mg2+ concentrations in Azima sarmentosa rhizosphere soils.
	Soil depth	Site	Ex-Na+ (cmolc kg⁻1)			Ex-Ca2+ (cmolc kg⁻1)			Ex-Mg2+ (cmolc kg⁻1)			SAR
			rep.1	rep.2	rep.3	rep.1	rep.2	rep.3	rep.1	rep.2	rep.3	rep.1	rep.2	rep.3	aver.	Mean	SD
	0-50 cm	1	4.6861	5.36755	5.19501	0.301856	0.39496	0.292838	0.11811	0.144888	0.124688	10.2263	10.3313	11.37	10.6425	16.115	4.65461
		2	6.73336	6.98565	6.72901	0.369241	0.293005	0.278643	0.0957042	0.110936	0.0992415	13.9652	15.544	15.4806	14.9966
		3	10.9526	10.9192	11.1208	0.809125	0.734308	0.766372	0.787265	0.501344	0.569873	12.2592	13.8918	13.6053	13.2521
		4	14.9108	13.603	15.2124	0.348784	0.380681	0.42168	0.473354	0.539767	0.482535	23.2565	20.0517	22.6244	21.9775
		5	9.82456	11.1324	10.3697	0.276889	0.409656	0.412662	0.175084	0.218315	0.209969	20.6667	19.867	18.5852	19.7063
	51-100 cm	1	4.75424	5.23561	4.96158	0.313296	0.440635	0.354295	0.152598	0.188746	0.167284	9.85037	9.33309	9.71572	9.63306	15.7793	4.20831
		2	6.63187	6.67537	6.66377	0.241067	0.221862	0.238896	0.0931705	0.0910442	0.0948795	16.2227	16.8765	16.312	16.4704
		3	9.45049	10.3407	8.94447	0.483387	0.469192	0.49658	0.264697	0.26574	0.251184	15.4523	17.0586	14.6281	15.713
		4	10.2465	9.75787	9.91011	0.254094	0.22729	0.210256	0.202706	0.201672	0.197678	21.4401	21.0698	21.9431	21.4843
		5	8.60519	8.35291	6.36	0.30361	0.291669	0.451991	0.162336	0.153592	0.186589	17.8282	17.7029	11.2555	15.5956

## Sheet: ECe
	Raw data_Electrical conductivity of the saturation extract (ECe)_Azima sarmentosa soils
	ECe in Azima sarmentosa rhizosphere soils at two depths (0–50 cm and 51–100 cm) across five sampling sites.
	Soil depth	Site	ECe (dS m-1)
			rep.1	rep.2	rep.3	aver.	Mean	SD
	0-50 cm	1	13.4362	14.8045	14.9074	14.3827	21.7901	7.53913
		2	17.0062	16.8519	15.8333	16.5638
		3	26.1317	25.7202	27.8807	26.5775
		4	34.5679	33.9506	28.9095	32.476
		5	23.5597	12.6543	20.6379	18.9506
	51-100 cm	1	13.1276	13.8683	12.284	13.0933	17.81	4.97961
		2	12.0062	11.214	11.8724	11.6975
		3	20.9877	21.6049	19.9897	20.8608
		4	21.5021	21.0905	22.2325	21.6084
		5	22.5309	20.823	22.0165	21.7901

## Sheet: pH
	Raw data_pH_Azima sarmentosa soils
	pH values in Azima sarmentosa rhizosphere soils at two depths (0–50 cm and 51–100 cm) across five sampling sites.
	Soil depth	Site	pH
			rep.1	rep.2	rep.3	aver.	Mean	SD
	0-50 cm	1	5.82	5.62	5.28	5.57333	5.28533	0.575155
		2	5.38	5.38	5.11	5.29
		3	5.81	6	5.21	5.67333
		4	5.73	5.63	5.44	5.6
		5	4.43	4.06	4.38	4.29
	51-100 cm	1	4.79	4.55	4.55	4.63	5.076	0.684837
		2	5.81	5.63	5.33	5.59
		3	5.85	5.77	5.28	5.63333
		4	5.51	5.37	5.43	5.43667
		5	4.05	4.36	3.86	4.09

## Sheet: SOC
	Raw data_Soil orgaic carbon (SOC)_Azima sarmentosa soils
	SOC in Azima sarmentosa rhizosphere soils at two depths (0–50 cm and 51–100 cm) across five sampling sites.
	Soil depth	Site	SOC (%)
			rep.1	rep.2	rep.3	aver.	Mean	SD
	0-50 cm	1	10.4019	10.0838	10.0838	10.1898	12.9613	5.98487
		2	10.4019	9.50223	9.23567	9.71326
		3	10.4019	10.0838	11.9013	10.7957
		4	9.50223	10.4019	11.4877	10.4639
		5	25.6481	21.4809	23.8026	23.6439
	51-100 cm	1	11.1016	10.7405	27.8011	16.5477	14.3392	5.68633
		2	10.4019	10.7405	10.0838	10.4087
		3	8.98351	11.1016	10.0838	10.0563
		4	9.50223	13.3408	11.1016	11.3149
		5	22.9754	21.4809	25.6481	23.3681

## Sheet: TON
	Raw data_Total organic nitrogen (TON)_Azima sarmentosa soils
	TON in Azima sarmentosa rhizosphere soils at two depths (0–50 cm and 51–100 cm) across five sampling sites.
	Soil depth	Site	TON (%)
			rep.1	rep.2	rep.3	aver.	Mean	SD
	0-50 cm	1	0.520094	0.504191	0.504191	0.509492	0.648066	0.299244
		2	0.520094	0.475112	0.461783	0.485663
		3	0.520094	0.504191	0.595066	0.539784
		4	0.475112	0.520094	0.574384	0.523197
		5	1.2824	1.07405	1.19013	1.18219
	51-100 cm	1	0.555081	0.537023	1.39005	0.827386	0.716958	0.284316
		2	0.520094	0.537023	0.504191	0.520436
		3	0.449176	0.555081	0.504191	0.502816
		4	0.475112	0.667038	0.555081	0.565744
		5	1.14877	1.07405	1.2824	1.16841
