# Supplementary material for: Calcium dominance, ion regulation, and metabolic defenses underlie salt tolerance in the halophyte Azima sarmentosa
Source: PeerJ. 2026 Apr 21;14:e21162. doi: 10.7717/peerj.21162 (PMC13108459; doi:10.7717/peerj.21162)
Supplement: Supplemental Information 2 — Total and organ-specific concentrations of K, Na, Ca, and Mg, as well as calculated ionic ratios (K+/Na+ and Ca 2+ /Na+). [file peerj-14-21162-s002.xlsx]

## Sheet: K-plant
	Raw data_K_Azima sarmentosa
	Potassium (K) concentrations in stems, mature leaves, young leaves, and total K (sum of all parts) of Azima sarmentosa across five sites.
	plant part	Site	K (g Kg-1 DW)
			rep.1	rep.2	rep.3	average	Mean	SD
	Stems	1	7.48395	4.56366	4.46329	5.50363	7.84099	2.49039
		2	0.148973	10.8102	5.17878	5.37933
		3	11.3261	11.2793	9.11382	10.5731
		4	3.69876	5.5625	13.2901	7.51711
		5	13.4803	8.40053	8.81457	10.2318
	Mature leaves	1	1.26041	3.81995	1.65068	2.24368	4.19355	3.49323
		2	0.409746	1.55576	0.0751606	0.680222
		3	2.77244	2.86652	3.68832	3.10909
		4	4.02303	5.28407	6.36894	5.22535
		5	12.6016	9.40174	7.12481	9.70939
	Young leaves	1	9.87585	17.7387	5.32514	10.9799	7.51522	2.39216
		2	7.34542	6.25736	6.98108	6.86128
		3	8.9484	6.9042	5.12299	6.99186
		4	4.72308	3.98835	4.56739	4.42627
		5	13.1556	2.80234	8.99251	8.31681
	Total K	1	18.6202	26.1223	11.4391	18.7272	19.5498	5.64327
		2	7.90413	18.6233	12.235	12.9208
		3	23.0469	21.05	17.9251	20.674
		4	12.4449	14.8349	24.2264	17.1687
		5	39.2375	20.6046	24.9319	28.258

## Sheet: Na-plant
	Raw data_Na_Azima sarmentosa
	Sodium (Na) concentrations in stems, mature leaves, young leaves, and total Na (sum of all parts) of Azima sarmentosa across five sites.
	plant part	Site	Na (g Kg-1 DW)
			rep.1	rep.2	rep.3	average	Mean	SD
	Stems	1	0.679723	0.108394	0.243083	0.343733	2.80354	1.53143
		2	0.367612	2.5014	4.22376	2.36426
		3	4.3686	4.37412	3.97101	4.23791
		4	0.889596	2.93232	6.96776	3.59656
		5	7.21682	2.42176	0.787071	3.47522
	Mature leaves	1	2.47416	5.65364	3.34967	3.82582	5.61418	2.9081
		2	1.74918	3.3299	1.05995	2.04634
		3	5.6567	3.77715	6.45893	5.2976
		4	9.74687	4.11897	8.7118	7.52588
		5	14.0077	8.13236	5.98571	9.37526
	Young leaves	1	7.27956	2.00586	2.04724	3.77755	8.09156	6.68221
		2	3.18268	6.64347	5.57682	5.13433
		3	17.2562	18.0017	16.5727	17.2769
		4	12.4518	11.8855	14.1756	12.8376
		5	0.952386	1.12115	2.22078	1.43144
	Total Na	1	10.4334	7.76789	5.63999	7.9471	16.5093	8.49179
		2	5.29947	12.4748	10.8605	9.54493
		3	27.2815	26.1529	27.0026	26.8124
		4	23.0883	18.9368	29.8551	23.9601
		5	22.1769	11.6753	8.99357	14.2819

## Sheet: Ca-plant
	Raw data_Ca_Azima sarmentosa
	Calcium (Ca) concentrations in stems, mature leaves, young leaves, and total Ca (sum of all parts) of Azima sarmentosa across five sites.
	plant part	Site	Ca (g Kg-1 DW)
			rep.1	rep.2	rep.3	average	Mean	SD
	Stems	1	0.105296	0.0847351	0.0820174	0.0906829	0.0954291	0.00544129
		2	0.0880698	0.112475	0.111475	0.104007
		3	0.115978	0.0865021	0.0739644	0.0921482
		4	0.0655874	0.10748	0.105228	0.092765
		5	0.108146	0.100233	0.08425	0.0975429
	Mature leaves	1	61.4169	25.0197	14.4158	33.6174	24.6227	6.46341
		2	16.2898	23.3077	12.4106	17.336
		3	20.1884	19.5646	20.0099	19.921
		4	23.2279	26.5266	23.1907	24.315
		5	25.9578	28.0778	29.7372	27.9243
	Young leaves	1	38.5519	23.9564	28.5423	30.3502	28.4585	11.1333
		2	38.3574	39.4471	40.4018	39.4021
		3	35.5556	37.4595	36.5185	36.5112
		4	8.11219	12.5708	13.2966	11.3265
		5	32.5109	13.4913	28.1046	24.7023
	Total Ca	1	100.074	49.0608	43.0401	64.0583	53.1766	10.577
		2	54.7352	62.8673	52.9239	56.8421
		3	55.8599	57.1106	56.6024	56.5243
		4	31.4056	39.2048	36.5925	35.7343
		5	58.5768	41.6693	57.926	52.7241

## Sheet: Mg-plant
	Raw data_Mg_Azima sarmentosa
	Magnesium (Mg) concentrations in stems, mature leaves, young leaves, and total Mg (sum of all parts) of Azima sarmentosa across five sites.
	plant part	Site	Mg (g Kg-1 DW)
			rep.1	rep.2	rep.3	average	Mean	SD
	Stems	1	0.00683761	0.00524278	0.00614444	0.00607494	0.00890021	0.00162612
		2	0.00679325	0.0105639	0.0100556	0.00913759
		3	0.0116872	0.0106008	0.0083528	0.0102136
		4	0.00591524	0.0116039	0.0110142	0.00951113
		5	0.0124732	0.00908145	0.00713687	0.00956383
	Mature leaves	1	1.86183	3.67716	2.13577	2.55825	3.96039	1.5498
		2	2.46039	3.46522	1.50342	2.47634
		3	3.6118	3.38977	4.09777	3.69978
		4	5.13531	6.38809	6.45275	5.99205
		5	4.85462	5.40727	4.96471	5.07553
	Young leaves	1	5.95955	4.56127	5.16928	5.23003	4.67252	2.50042
		2	6.43929	6.66038	6.21905	6.43957
		3	7.35798	7.47005	7.09376	7.30727
		4	0.663548	1.27522	1.39777	1.11218
		5	4.55712	1.55227	3.71125	3.27355
	Total Mg	1	7.82821	8.24367	7.31119	7.79436	8.64181	1.48798
		2	8.90647	10.1362	7.73252	8.92505
		3	10.9815	10.8704	11.1999	11.0173
		4	5.80478	7.67491	7.86154	7.11374
		5	9.42421	6.96862	8.6831	8.35864

## Sheet: KNa ratio
	Raw data_K+/Na+ ratio_Azima sarmentosa
	Potassium-to-sodium ratio (K+/Na+) in stems, mature leaves, and young leaves of Azima sarmentosa across five sites.
	plant part	Site	K (g Kg-1 DW)			Na (g Kg-1 DW)			K+/Na+ ratio
			rep.1	rep.2	rep.3	rep.1	rep.2	rep.3	rep.1	rep.2	rep.3	average	Mean	SD
	Stems	1	7.48395	4.56366	4.46329	0.679723	0.108394	0.243083	11.0103	42.1026	18.3612	23.8247	7.29276	9.34414
		2	0.148973	10.8102	5.17878	0.367612	2.5014	4.22376	0.405246	4.32167	1.22611	1.98434
		3	11.3261	11.2793	9.11382	4.3686	4.37412	3.97101	2.59261	2.57865	2.29509	2.48878
		4	3.69876	5.5625	13.2901	0.889596	2.93232	6.96776	4.1578	1.89696	1.90736	2.65404
		5	13.4803	8.40053	8.81457	7.21682	2.42176	0.787071	1.8679	3.46877	11.1992	5.51196
	Mature leaves	1	1.26041	3.81995	1.65068	2.47416	5.65364	3.34967	0.509429	0.675663	0.49279	0.559294	0.662868	0.306285
		2	0.409746	1.55576	0.0751606	1.74918	3.3299	1.05995	0.23425	0.467209	0.0709094	0.257456
		3	2.77244	2.86652	3.68832	5.6567	3.77715	6.45893	0.490116	0.758911	0.571041	0.606689
		4	4.02303	5.28407	6.36894	9.74687	4.11897	8.7118	0.412751	1.28286	0.73107	0.808894
		5	12.6016	9.40174	7.12481	14.0077	8.13236	5.98571	0.899619	1.15609	1.1903	1.082
	Young leaves	1	9.87585	17.7387	5.32514	7.27956	2.00586	2.04724	1.35666	8.84345	2.60113	4.26708	2.66088	2.80218
		2	7.34542	6.25736	6.98108	3.18268	6.64347	5.57682	2.30793	0.94188	1.2518	1.50054
		3	8.9484	6.9042	5.12299	17.2562	18.0017	16.5727	0.51856	0.383531	0.309122	0.403738
		4	4.72308	3.98835	4.56739	12.4518	11.8855	14.1756	0.379308	0.335564	0.322202	0.345692
		5	13.1556	2.80234	8.99251	0.952386	1.12115	2.22078	13.8133	2.49952	4.04926	6.78736

## Sheet: CaNa ratio
	Raw data_Ca2+/Na+ ratio_Azima sarmentosa
	Calcium-to-sodium ratio (Ca2+/Na+) in stems, mature leaves, and young leaves of Azima sarmentosa across five sites.
	plant part	Site	Ca (g Kg-1 DW)			Na (g Kg-1 DW)			Ca2+/Na+ ratio
			rep.1	rep.2	rep.3	rep.1	rep.2	rep.3	rep.1	rep.2	rep.3	average	Mean	SD
	Stems	1	0.105296	0.0847351	0.0820174	0.679723	0.108394	0.243083	0.15491	0.781735	0.337405	0.424683	0.129255	0.16789
		2	0.0880698	0.112475	0.111475	0.367612	2.5014	4.22376	0.239573	0.0449647	0.0263925	0.103643
		3	0.115978	0.0865021	0.0739644	4.3686	4.37412	3.97101	0.0265481	0.0197759	0.0186261	0.02165
		4	0.0655874	0.10748	0.105228	0.889596	2.93232	6.96776	0.0737271	0.0366535	0.0151021	0.0418276
		5	0.108146	0.100233	0.08425	7.21682	2.42176	0.787071	0.0149853	0.0413884	0.107042	0.054472
	Mature leaves	1	61.4169	25.0197	14.4158	2.47416	5.65364	3.34967	24.8234	4.42541	4.30364	11.1841	6.34526	3.6398
		2	16.2898	23.3077	12.4106	1.74918	3.3299	1.05995	9.3128	6.99952	11.7086	9.34031
		3	20.1884	19.5646	20.0099	5.6567	3.77715	6.45893	3.56893	5.17972	3.09802	3.94889
		4	23.2279	26.5266	23.1907	9.74687	4.11897	8.7118	2.38311	6.4401	2.66198	3.8284
		5	25.9578	28.0778	29.7372	14.0077	8.13236	5.98571	1.8531	3.4526	4.96803	3.42458
	Young leaves	1	38.5519	23.9564	28.5423	7.27956	2.00586	2.04724	5.29591	11.9432	13.9419	10.3937	8.28215	7.50913
		2	38.3574	39.4471	40.4018	3.18268	6.64347	5.57682	12.0519	5.93772	7.2446	8.41141
		3	35.5556	37.4595	36.5185	17.2562	18.0017	16.5727	2.06045	2.08089	2.20354	2.11496
		4	8.11219	12.5708	13.2966	12.4518	11.8855	14.1756	0.651487	1.05766	0.937998	0.88238
		5	32.5109	13.4913	28.1046	0.952386	1.12115	2.22078	34.1363	12.0334	12.6553	19.6083
