# Supplementary material for: Calcium dominance, ion regulation, and metabolic defenses underlie salt tolerance in the halophyte Azima sarmentosa
Source: PeerJ. 2026 Apr 21;14:e21162. doi: 10.7717/peerj.21162 (PMC13108459; doi:10.7717/peerj.21162)
Supplement: Supplemental Information 3 — Normalized mass concentration (% weight) of elemental composition (C, Ca, Cl, K, Mg, Na, O, S) obtained from SEM–EDX analyses. [file peerj-14-21162-s003.xlsx]

## Sheet: Raw data_%weight
	Raw data_SEM-EDX_Azima sarmentosa
	Normalized mass concentration (% weight) values from five SEM–EDX scans per Azima sarmentosa tissue.
	Tissue	Sample ID	Scan No.	Weight % (normalized mass concentration)
				C	Ca	Cl	K	Mg	Na	O	S
	Stem	St.1	1	38.03	7.95	0.04	0.03	0.11	0.26	48.68	4.9
			2	23.12	23.84	0.54	0.14	0	0	38.8	13.56
			3	72.86	2.65	0.05	0.01	0.02	0.03	22.72	1.67
			4	48.42	6.24	6.65	0.01	0.01	0.01	36.02	2.64
			5	50.41	14.71	0.78	0.31	0	0	27.5	6.29
			Mean	46.568	11.078	1.612	0.1	0.028	0.06	34.744	5.812
			Sigma (SD)	18.2494	8.37081	2.83434	0.129228	0.0465833	0.112472	10.1161	4.69866
			Sigma mean (SE)	8.16139	3.74354	1.26755	0.0577927	0.0208327	0.0502991	4.52407	2.1013
	Stem	St.2	1	17.25	17.42	0.06	0.07	0.4	0.47	52.05	12.28
			2	10.52	19.41	0.14	0.14	0.08	0.34	55.89	13.48
			3	19.64	19.21	0.07	0.13	0.02	0.05	50.39	10.5
			4	9.62	16.72	0.02	0.03	0.21	0.39	62.44	10.57
			5	10.35	21.79	0.11	0.06	0.07	0.43	52.37	14.81
			Mean	13.476	18.91	0.08	0.086	0.156	0.336	54.628	12.328
			Sigma (SD)	4.62646	1.97804	0.0463681	0.0472229	0.153395	0.166973	4.8043	1.8656
			Sigma mean (SE)	2.06902	0.884607	0.0207364	0.0211187	0.0686003	0.0746726	2.14855	0.834322
	Mature leaf	ML.1	1	37.74	0.45	32.02	0.04	0	14.74	15.01	0
			2	49.36	0.24	16.31	0.05	0.17	12.68	21.19	0
			3	46.94	2.37	6.77	0.13	1.46	8.99	33.34	0
			4	57.75	1.06	23.96	0	0	0.45	16.79	0
			5	45.31	4.45	3.45	0.34	3.62	7.47	35.36	0
			Mean	47.42	1.714	16.502	0.112	1.05	8.866	24.338	0
			Sigma (SD)	7.22595	1.74027	11.8483	0.135904	1.56144	5.51914	9.43947	0
			Sigma mean (SE)	3.23154	0.778271	5.29874	0.0607783	0.698298	2.46824	4.22146	0
	Mature leaf	ML.2	1	28.91	0.25	59.52	0	0	6.88	4.44	0
			2	11.09	17.71	0.26	0	0	1.05	60.68	9.21
			3	55.22	1.36	12.06	0.05	0.39	12.59	18.07	0.26
			4	9.38	17.6	0.56	0.85	0.4	3.81	53.59	13.82
			5	14.87	39.28	0.7	0.68	0	0	20.86	23.61
			Mean	23.894	15.24	14.62	0.316	0.158	4.866	31.528	9.38
			Sigma (SD)	19.1214	15.8662	25.5941	0.414765	0.216379	5.0762	24.3169	9.91708
			Sigma mean (SE)	8.55134	7.09559	11.446	0.185489	0.0967678	2.27015	10.8749	4.43505
	Young leaf	YL.1	1	24.6	27.02	0.65	0.19	0.03	0.36	28.47	18.69
			2	36.35	28.03	0.26	0.37	0	0.04	24.16	10.8
			3	15.67	19.2	0.42	0.13	0.2	0.83	51.41	12.14
			4	37.87	30.06	1.78	0.14	0.1	1.13	17.92	11
			5	42.78	28.9	0.19	0	0	0	23.82	4.31
			Mean	31.454	26.642	0.66	0.166	0.066	0.472	29.156	11.388
			Sigma (SD)	11.0626	4.30796	0.650577	0.133903	0.0853229	0.495752	12.9941	5.11075
			Sigma mean (SE)	4.94735	1.92658	0.290947	0.0598832	0.0381576	0.221707	5.81116	2.2856

## Sheet: Average_%weight
	Average normalized mass concentration (% weight) in Azima sarmentosa tissues
	Mean normalized mass concentration (% weight) values from five SEM–EDX scans per Azima sarmentosa tissue.
	Tissue	Sample	Weight % (normalized mass concentration)
			C	Ca	Cl	K	Mg	Na	O	S
	Stem	St.1	46.568	11.078	1.612	0.1	0.028	0.06	34.744	5.812
	Stem	St.2	13.476	18.91	0.08	0.086	0.156	0.336	54.628	12.328
	average		30.022	14.994	0.846	0.093	0.092	0.198	44.686	9.07
	SD		23.3996	5.53806	1.08329	0.00989949	0.0905097	0.195161	14.0601	4.60751
	Tissue	Sample	Weight % (normalized mass concentration)
			C	Ca	Cl	K	Mg	Na	O	S
	Mature leaf	ML.1	47.42	1.714	16.502	0.112	1.05	8.866	24.338	0
	Mature leaf	ML.2	23.894	15.24	14.62	0.316	0.158	4.866	31.528	9.38
	average		35.657	8.477	15.561	0.214	0.604	6.866	27.933	4.69
	SD		16.6354	9.56433	1.33077	0.14425	0.630739	2.82843	5.0841	6.63266
	Tissue	Sample	Weight % (normalized mass concentration)
			C	Ca	Cl	K	Mg	Na	O	S
	Young leaf	YL.1	31.454	26.642	0.66	0.166	0.066	0.472	29.156	11.388
	average		-	-	-	-	-	-	-	-
	SD		-	-	-	-	-	-	-	-

## Sheet: SEM-EDX_setup
	SEM–EDX analytical parameters for Azima sarmentosa tissues
	Tissues analyzed: 2 stems, 2 mature leaves, 1 young leaf
	Scanning points: 5 regions per sample (25 spectra total)
	Instrument: HITACHI TM4000 Plus tabletop SEM equipped with EDX detector
	Accelerating voltage: 15 kV
	Live time / Acquisition time: 60 s per scan
	Working distance: 8–10 mm (automatic mode)
	Detector type: Silicon drift detector (SDD), Oxford EDX module
	Quantification mode: Normalized mass concentration (Weight %)
	Normalization basis: Sum of all detected elements = 100 %
	Elements analyzed: C, O, Na, Mg, S, Cl, K, Ca (minor additional elements may appear in some scans)
	Coating: Gold sputter coating (~10 nm) prior to imaging
	Software: Quantax 70 (Oxford Instruments) with ZAF correction
