# Supplementary material for: Calcium dominance, ion regulation, and metabolic defenses underlie salt tolerance in the halophyte Azima sarmentosa
Source: PeerJ. 2026 Apr 21;14:e21162. doi: 10.7717/peerj.21162 (PMC13108459; doi:10.7717/peerj.21162)
Supplement: Supplemental Information 4 — Quantitative data for chlorophyll a, chlorophyll b, and total carotenoids in A. sarmentosa leaves. [file peerj-14-21162-s004.xlsx]

## Sheet: Chlorophyll a
	Raw data_Chlorophyll a_Azima sarmentosa leaves
	Chlorophyll a concentrations in mature and young leaves of Azima sarmentosa across five sites.
	Tissue type	site	Chlorophyll a (ug g-1 DW)
			rep.1	rep.2	rep.3	aver.	Mean	SD
	Mature leaves	1	62.8	63.9	63.63	63.4433	69.044	23.3302
		2	47.1	47.7	47.25	47.35
		3	63	63.3	63.24	63.18
		4	109.4	108.5	109.04	108.98
		5	62.1	62.5	62.2	62.2667
	Young leaves	1	81	81.7	81.45	81.3833	89.0527	25.655
		2	116.5	115.8	116.25	116.183
		3	54.6	55	54.95	54.85
		4	112.9	113.3	113.24	113.147
		5	79.4	80	79.7	79.7

## Sheet: Chlorophyll b
	Raw data_Chlorophyll b_Azima sarmentosa leaves
	Chlorophyll b concentrations in mature and young leaves of Azima sarmentosa across five sites.
	Tissue type	site	Chlorophyll b (ug g-1 DW)
			rep.1	rep.2	rep.3	aver.	Mean	SD
	Mature leaves	1	33.5	34.2	34.18	33.96	49.63	37.6023
		2	25.4	25.9	25.68	25.66
		3	33.8	34.5	33.97	34.09
		4	116.9	115.8	116.53	116.41
		5	37.8	38.2	38.09	38.03
	Young leaves	1	60.2	60.8	60.68	60.56	78.302	32.7502
		2	133	134	133.56	133.52
		3	55.8	56.3	56.08	56.06
		4	83	83.5	83.25	83.25
		5	57.9	58.4	58.06	58.12

## Sheet: Total carotenoids
	Raw data_Total carotenoids_Azima sarmentosa leaves
	Total carotenoid concentrations in mature and young leaves of Azima sarmentosa across five sites.
	Tissue type	site	Total carotenoids (ug g-1 DW)
			rep.1	rep.2	rep.3	aver.	Mean	SD
	Mature leaves	1	18.6	19.32	18.9	18.94	24.694	10.8756
		2	18.2	18.6	18.58	18.46
		3	16.4	16.7	16.7	16.6
		4	43.2	42.7	42.86	42.92
		5	26.3	26.7	26.65	26.55
	Young leaves	1	33.8	34.1	34.15	34.0167	32.918	4.39498
		2	30.9	31.3	31.18	31.1267
		3	35.49	35.9	35.79	35.7267
		4	37.2	37.7	37.48	37.46
		5	26.1	26.3	26.38	26.26
