# Supplementary material for: Calcium dominance, ion regulation, and metabolic defenses underlie salt tolerance in the halophyte Azima sarmentosa
Source: PeerJ. 2026 Apr 21;14:e21162. doi: 10.7717/peerj.21162 (PMC13108459; doi:10.7717/peerj.21162)
Supplement: Supplemental Information 5 — Quantitative data for proline and total soluble sugars in stems, mature leaves, and young leaves of A. sarmentosa. [file peerj-14-21162-s005.xlsx]

## Sheet: Proline
	Raw data_Proline_Azima sarmentosa
	Proline concentrations in stems, mature leaves, and young leaves of Azima sarmentosa across five sites.
	plant part	Site	Proline (mg g-1 Dw)
			rep.1	rep.2	rep.3	average	Mean	SD
	Stems	1	0.317377	0.336131	0.398065	0.350524	0.359014	0.0428092
		2	0.347326	0.393996	0.437994	0.393105
		3	0.319844	0.480639	0.438752	0.413078
		4	0.269796	0.405817	0.281854	0.319156
		5	0.386117	0.247484	0.324021	0.319207
	Mature leaves	1	0.533217	0.490644	0.476547	0.500136	0.524478	0.0374704
		2	0.593685	0.536701	0.490698	0.540361
		3	0.507153	0.532525	0.613653	0.55111
		4	0.426169	0.576764	0.410815	0.47125
		5	0.447351	0.624386	0.606858	0.559532
	Young leaves	1	0.692971	0.805149	0.847307	0.781809	0.526279	0.155644
		2	0.388177	0.502956	0.38142	0.424184
		3	0.404393	0.337393	0.411881	0.384556
		4	0.567024	0.488736	0.437512	0.497757
		5	0.528506	0.520323	0.580437	0.543089

## Sheet: total soluble sugar
	Raw data_Total soluble sugar_Azima sarmentosa
	Total soluble sugar concentrations in stems, mature leaves, and young leaves of Azima sarmentosa across five sites.
	plant part	Site	Total soluble sugar (mg g-1 Dw)
			rep.1	rep.2	rep.3	average	Mean	SD
	Stems	1	2.06426	2.17545	2.14171	2.12714	2.47756	0.458063
		2	2.21153	2.64763	2.63695	2.4987
		3	3.09906	3.32899	3.05484	3.16096
		4	2.15495	2.36922	1.46171	1.99529
		5	2.88287	2.61234	2.32191	2.6057
	Mature leaves	1	1.57945	2.8862	2.61076	2.3588	2.06448	0.500364
		2	1.60552	1.52534	1.03492	1.3886
		3	1.73462	1.85601	1.42565	1.67209
		4	2.27343	2.49427	2.44345	2.40372
		5	3.09267	2.569	1.83586	2.49918
	Young leaves	1	1.28272	2.24721	1.54726	1.6924	1.76451	0.836626
		2	1.66535	1.21698	1.81853	1.56695
		3	1.5474	1.62333	1.52434	1.56503
		4	2.28293	3.68476	3.45384	3.14051
		5	0.852251	0.674085	1.04665	0.857662
