# Supplementary material for: Calcium dominance, ion regulation, and metabolic defenses underlie salt tolerance in the halophyte Azima sarmentosa
Source: PeerJ. 2026 Apr 21;14:e21162. doi: 10.7717/peerj.21162 (PMC13108459; doi:10.7717/peerj.21162)
Supplement: Supplemental Information 6 — Quantitative data for total phenolics and total flavonoids in stems, mature leaves, and young leaves of A. sarmentosa. [file peerj-14-21162-s006.xlsx]

## Sheet: Total phenolics
	Raw data_Total phenolics_Azima sarmentosa
	Total phenolic contents extracted with acetone and ethanol from stems, mature leaves, and young leaves of Azima sarmentosa across five sites. Values are expressed as mg gallic acid equivalent (GAE) g⁻¹ DW.
	Extract type	Tissue type	Site	Total phenolics (mg GAE g-1 Dw)
				rep.1	rep.2	rep.3	average	Mean	SD
	Acetone extract	Stems	1	2.16424	2.09744	1.69666	1.98611	2.20432	0.298894
			2	2.16424	1.49626	2.09744	1.91932
			3	2.49823	2.09744	2.43143	2.34237
			4	1.56306	2.43143	2.36463	2.11971
			5	2.76542	2.56503	2.63182	2.65409
		Mature leaves	1	0.168	0.408	0.048	0.208	0.7464	0.667063
			2	2.448	1.128	1.248	1.608
			3	0.528	0.288	0.048	0.288
			4	0.648	1.968	1.368	1.328
			5	0.6	0.132	0.168	0.3
		Young leaves	1	0.59831	0.194047	0.113194	0.30185	0.62041	0.79613
			2	0.0323411	0.0323411	0.0404264	0.0350362
			3	2.53878	1.8111	1.48769	1.94586
			4	0.113194	0.0323411	0.0323411	0.059292
			5	0.59831	1.16428	0.517458	0.760016
	EtOH extract	Stems	1	2.304	7.904	3.584	4.59733	2.048	1.70266
			2	0.224	0.384	1.664	0.757333
			3	4.864	1.824	1.984	2.89067
			4	4.064	0.384	0.064	1.504
			5	0.384	0.224	0.864	0.490667
		Mature leaves	1	10.248	7.308	4.368	7.308	8.736	7.11966
			2	2.268	1.008	2.688	1.988
			3	20.748	26.208	15.288	20.748
			4	12.768	7.728	3.948	8.148
			5	7.728	3.528	5.208	5.488
		Young leaves	1	0.784	0.224	1.344	0.784	4.704	3.25999
			2	1.344	4.144	2.464	2.65067
			3	2.464	4.704	6.384	4.51733
			4	6.944	6.384	5.824	6.384
			5	13.664	11.984	1.904	9.184

## Sheet: Total flavonoids
	Raw data_Total flavonoids of Azima sarmentosa
	Total flavonoid contents extracted with acetone and ethanol from stems, mature leaves, and young leaves of Azima sarmentosa across five sites. Values are expressed as mg quercetin equivalent (QE) g⁻¹ DW.
	Extract type	Tissue type	Site	Total flavonoids (mg QE g-1 Dw)
				rep.1	rep.2	rep.3	average	Mean	SD
	Acetone extract	Stems	1	27.22	35.013	35.013	32.4154	32.6751	0.465724
			2	31.1165	31.1165	34.4564	32.2298
			3	32.7865	34.4564	32.7865	33.3431
			4	30.5599	32.2298	34.4564	32.4154
			5	30.5599	36.683	31.6732	32.972
		Mature leaves	1	91.9	84.9	95.9	90.9	75.9667	16.8678
			2	95.9	88.9	93.9	92.9
			3	75.9	78.9	82.9	79.2333
			4	48.9	62.9	64.9	58.9
			5	55.9	54.9	62.9	57.9
		Young leaves	1	90.892	94.9346	100.999	95.6084	88.5562	26.8786
			2	67.9837	80.1116	74.0476	74.0476
			3	72.0263	72.7001	73.3739	72.7001
			4	128.623	129.297	140.077	132.666
			5	75.3952	65.9624	61.9197	67.7591
	EtOH extract	Stems	1	58.5333	66.5333	69.2	64.7556	66	1.64504
			2	69.2	65.2	63.8667	66.0889
			3	63.8667	65.2	65.2	64.7556
			4	63.8667	62.5333	70.5333	65.6444
			5	69.2	71.8667	65.2	68.7556
		Mature leaves	1	293.65	262.15	237.65	264.483	290.383	88.4107
			2	276.15	230.65	269.15	258.65
			3	206.15	202.65	199.15	202.65
			4	283.15	304.15	276.15	287.817
			5	430.15	451.15	433.65	438.317
		Young leaves	1	517.533	475.533	498.867	497.311	618.333	109.024
			2	596.867	629.533	606.2	610.867
			3	578.2	615.533	568.867	587.533
			4	806.867	792.867	788.2	795.978
			5	606.2	592.2	601.533	599.978
