# Supplementary material for: Calcium dominance, ion regulation, and metabolic defenses underlie salt tolerance in the halophyte Azima sarmentosa
Source: PeerJ. 2026 Apr 21;14:e21162. doi: 10.7717/peerj.21162 (PMC13108459; doi:10.7717/peerj.21162)
Supplement: Supplemental Information 7 — Raw data of all quantitative variables (AAS, EDX, pigments, osmoprotectants, and antioxidants) used to perform correlation and PCA analyses. [file peerj-14-21162-s007.xlsx]

## Sheet: Variable_description
	Variable_descriptions_Azima sarmentosa
	Descriptions of all quantitative variables used for correlation and PCA analyses.
	Variable name	Description	Units	Analytical method / note
	K(AAS)	Potassium concentration determined by atomic absorption spectrophotometer	g Kg⁻¹ DW	AAS
	Na(AAS)	Sodium concentration measured by AAS	g Kg⁻¹ DW	AAS
	Ca(AAS)	Calcium concentration measured by AAS	g Kg⁻¹ DW	AAS
	Mg(AAS)	Magnesium concentration measured by AAS	g Kg⁻¹ DW	AAS
	C(EDX)	Carbon weight percentage detected by energy-dispersive X-ray spectroscopy	wt %	SEM–EDX
	Ca(EDX)	Calcium weight percentage detected by EDX	wt %	SEM–EDX
	Cl(EDX)	Chlorine weight percentage detected by EDX	wt %	SEM–EDX
	K(EDX)	Potassium weight percentage detected by EDX	wt %	SEM–EDX
	Mg(EDX)	Magnesium weight percentage detected by EDX	wt %	SEM–EDX
	Na(EDX)	Sodium weight percentage detected by EDX	wt %	SEM–EDX
	O(EDX)	Oxygen weight percentage detected by EDX	wt %	SEM–EDX
	S(EDX)	Sulfur weight percentage detected by EDX	wt %	SEM–EDX
	Chl.a	Chlorophyll a content	ug g⁻¹ DW	80 % acetone extraction, spectrophotometry
	Chl.b	Chlorophyll b content	ug g⁻¹ DW	80 % acetone extraction, spectrophotometry
	Caro	Total carotenoids	ug g⁻¹ DW	80 % acetone extraction, spectrophotometry
	prol	Free proline concentration	mg g⁻¹ DW	Ninhydrin (acidic) colorimetric assay
	Tsugar	Total soluble sugars	mg g⁻¹ DW	Anthrone colorimetric method
	PheAce	Total phenolic compounds extracted with acetone	mg GAE g⁻¹ DW	Folin–Ciocalteu assay
	PheEtOH	Total phenolic compounds extracted with ethanol	mg GAE g⁻¹ DW	Folin–Ciocalteu assay
	FlaAce	Total flavonoids extracted with acetone	mg QE g⁻¹ DW	AlCl3 colorimetric assay
	FlaEtOH	Total flavonoids extracted with ethanol	mg QE g⁻¹ DW	AlCl3 colorimetric assay

## Sheet: Raw data
	Raw data_Correlation_PCA_Azima_sarmentosa
	All quantitative variables (AAS, EDX, photosynthetic pigments, osmoprotectants, and antioxidants) used to do Z-score standardized dataset for correlation and PCA analyses.
	Sample ID	Tissue type	K(AAS)	Na(AAS)	Ca(AAS)	Mg(AAS)	C(EDX)	Ca(EDX)	Cl(EDX)	K(EDX)	Mg(EDX)	Na(EDX)	O(EDX)	S(EDX)	Chl.a	Chl.b	Caro	prol	Tsugar	PheAce	PheEtOH	FlaAce	FlaEtOH
	1	stems	5.5	0.34	0.09	0.01	38.03	7.95	0.04	0.03	0.11	0.26	48.68	4.9	0	0	0	0.35	2.13	1.99	4.6	32.42	64.76
	2	stems	5.38	2.36	0.1	0.01	23.12	23.84	0.54	0.14	0	0	38.8	13.56	0	0	0	0.39	2.5	1.92	0.76	32.23	66.09
	3	stems	10.57	4.24	0.09	0.01	32.86	2.65	0.05	0.01	0.02	0.03	42.72	1.67	0	0	0	0.41	3.16	2.34	2.89	33.34	64.76
	4	stems	7.52	3.6	0.09	0.01	38.42	6.24	6.65	0.01	0.01	0.01	36.02	2.64	0	0	0	0.32	2	2.12	1.5	32.42	65.64
	5	stems	10.23	3.48	0.1	0.01	40.41	14.71	0.78	0.31	0	0	47.5	6.29	0	0	0	0.32	2.61	2.65	0.49	32.97	68.76
	6	mature leaves	2.24	3.83	33.62	2.56	37.74	7.45	12.02	0.04	0	14.74	25.01	0	63.44	33.96	18.94	0.5	2.36	0.21	7.31	90.9	264.48
	7	mature leaves	0.68	2.05	17.34	2.48	39.36	10.24	16.31	0.05	0.17	12.68	21.19	0	47.35	25.66	18.46	0.54	1.39	1.61	1.99	92.9	258.65
	8	mature leaves	3.11	5.3	19.92	3.7	46.94	2.37	6.77	0.13	1.46	8.99	33.34	0	63.18	34.09	16.6	0.55	1.67	0.29	20.75	79.23	202.65
	9	mature leaves	5.23	7.53	24.32	5.99	37.75	1.06	23.96	0	0	0.45	26.79	0	108.98	116.41	42.92	0.47	2.4	1.33	8.15	58.9	287.82
	10	mature leaves	9.71	9.38	27.92	5.08	45.31	4.45	13.45	0.34	3.62	7.47	35.36	0	62.27	38.03	26.55	0.56	2.5	0.3	5.49	57.9	438.32
	11	young leaves	10.98	3.78	30.35	5.23	34.6	27.02	0.65	0.19	0.03	0.36	28.47	18.69	81.38	60.56	34.02	0.78	1.69	0.3	0.78	95.61	497.31
	12	young leaves	6.86	5.13	39.4	6.44	36.35	28.03	0.26	0.37	0	0.04	24.16	10.8	116.18	133.52	31.13	0.42	1.57	0.04	2.65	74.05	610.87
	13	young leaves	6.99	17.28	36.51	7.31	25.67	19.2	0.42	0.13	0.2	0.83	31.41	12.14	54.85	56.06	35.73	0.38	1.57	1.95	4.52	72.7	587.53
	14	young leaves	4.43	12.84	11.33	1.11	37.87	30.06	1.78	0.14	0.1	1.13	37.92	11	113.15	83.25	37.46	0.5	3.14	0.06	6.38	132.67	795.98
	15	young leaves	8.32	1.43	24.7	3.27	42.78	28.9	0.19	0	0	0	23.82	4.31	79.7	58.12	26.26	0.54	0.86	0.76	9.18	67.76	599.98

## Sheet: Zscores_input
	Zscore_Input_Azima sarmentosa
	Z-score standardized dataset of all quantitative variables (AAS, EDX, photosynthetic pigments, osmoprotectants, and antioxidants) used for correlation and PCA analyses.
	Zscore: K(AAS)	Zscore: Na(AAS)	Zscore: Ca(AAS)	Zscore: Mg(AAS)	Zscore: C(EDX)	Zscore: Ca(EDX)	Zscore: Cl(EDX)	Zscore: K(EDX)	Zscore: Mg(EDX)	Zscore: Na(EDX)	Zscore: O(EDX)	Zscore: S(EDX)	Zscore: Chl.a	Zscore: Chl.b	Zscore: Caro	Zscore: prol	Zscore: Tsugar	Zscore: PheAce	Zscore: PheEtOH	Zscore: FlaAce	Zscore: FlaEtOH
	-0.32472	-1.13093	-1.19856	-1.08672	0.13865	-0.58358	-0.73837	-0.75766	-0.28	-0.55891	1.76457	-0.13712	-1.2081	-0.99647	-1.2171	-0.98749	0.04104	0.84848	-0.1094	-1.10951	-1.05551
	-0.36305	-0.6886	-1.19788	-1.08672	-2.20335	0.88183	-0.67186	0.11049	-0.39351	-0.6095	0.62266	1.28788	-1.2081	-0.99647	-1.2171	-0.65463	0.61051	0.77412	-0.85601	-1.11583	-1.05011
	1.29463	-0.27693	-1.19856	-1.08672	-0.67343	-1.07236	-0.73704	-0.91551	-0.37287	-0.60366	1.07572	-0.66862	-1.2081	-0.99647	-1.2171	-0.4882	1.62631	1.22031	-0.44187	-1.07886	-1.05551
	0.32046	-0.41707	-1.19856	-1.08672	0.1999	-0.74128	0.14081	-0.91551	-0.38319	-0.60755	0.30135	-0.50901	-1.2081	-0.99647	-1.2171	-1.23713	-0.15904	0.98659	-0.71213	-1.10951	-1.05194
	1.18603	-0.44335	-1.19788	-1.08672	0.51248	0.03984	-0.63994	1.45219	-0.39351	-0.6095	1.62819	0.0916	-1.2081	-0.99647	-1.2171	-1.23713	0.77981	1.54965	-0.9085	-1.09119	-1.03928
	-1.36596	-0.36671	1.08026	-0.12162	0.09309	-0.6297	0.85506	-0.67874	-0.39351	2.25836	-0.97117	-0.94342	0.24624	-0.20292	-0.01677	0.26074	0.39503	-1.04254	0.41751	0.83818	-0.24517
	-1.86422	-0.75648	-0.02619	-0.15189	0.34756	-0.37239	1.42566	-0.59982	-0.21808	1.85756	-1.41267	-0.94342	-0.12262	-0.39687	-0.04719	0.5936	-1.09789	0.44478	-0.61686	0.90479	-0.26883
	-1.08808	-0.04482	0.14916	0.30984	1.53819	-1.09819	0.15677	0.03157	1.1131	1.13962	-0.0084	-0.94342	0.24028	-0.19988	-0.16507	0.67682	-0.66694	-0.95755	3.03064	0.44951	-0.49604
	-0.41096	0.44349	0.4482	1.17654	0.09466	-1.219	2.44317	-0.99443	-0.39351	-0.52195	-0.76544	-0.94342	1.29023	1.7237	1.50296	0.0111	0.4566	0.14732	0.58083	-0.22759	-0.15047
	1.01994	0.8486	0.69287	0.83213	1.28215	-0.90636	1.04526	1.68896	3.34206	0.84388	0.22507	-0.94342	0.21942	-0.10782	0.46551	0.76003	0.61051	-0.94693	0.06364	-0.26089	0.46016
	1.42558	-0.37766	0.85802	0.8889	-0.40012	1.1751	-0.65723	0.50511	-0.36255	-0.53946	-0.57126	2.13202	0.65751	0.41864	0.93892	2.59076	-0.63616	-0.94693	-0.85212	0.99505	0.6995
	0.10966	-0.08204	1.47309	1.34686	-0.12524	1.26824	-0.70911	1.92573	-0.39351	-0.60172	-1.06941	0.83372	1.45529	2.12351	0.75577	-0.40498	-0.82085	-1.22314	-0.48854	0.27699	1.16025
	0.15118	2.57849	1.27667	1.67613	-1.80281	0.45392	-0.68782	0.03157	-0.18712	-0.44801	-0.23146	1.05422	0.04932	0.31349	1.04729	-0.73784	-0.82085	0.80599	-0.12495	0.23203	1.06555
	-0.66648	1.60625	-0.43465	-0.6704	0.11351	1.45546	-0.50693	0.11049	-0.29031	-0.38964	0.52095	0.86663	1.38582	0.94884	1.15693	0.26074	1.59553	-1.2019	0.23669	2.22934	1.91131
	0.57598	-0.89225	0.47402	0.1471	0.88475	1.34848	-0.71842	-0.99443	-0.39351	-0.6095	-1.1087	-0.23421	0.619	0.36163	0.44713	0.5936	-1.91361	-0.45824	0.78109	0.0675	1.11607

## Sheet: Correlation_Output
	Correlation Matrix_Output_Azima sarmentosa
	Pearson correlation coefficients among 21 standardized variables in Azima sarmentosa study.
			Zscore: K(AAS)	Zscore: Na(AAS)	Zscore: Ca(AAS)	Zscore: Mg(AAS)	Zscore: C(EDX)	Zscore: Ca(EDX)	Zscore: Cl(EDX)	Zscore: K(EDX)	Zscore: Mg(EDX)	Zscore: Na(EDX)	Zscore: O(EDX)	Zscore: S(EDX)	Zscore: Chl.a	Zscore: Chl.b	Zscore: Caro	Zscore: prol	Zscore: Tsugar	Zscore: PheAce	Zscore: PheEtOH	Zscore: FlaAce	Zscore: FlaEtOH
	Zscore: K(AAS)	Pearson Correlation	1	0.0357439	-0.104182	0.0271846	-0.0748383	0.164722	-0.450944	0.348679	0.131674	-.643**	0.370156	0.338139	-0.19225	-0.0883372	-0.0970229	0.0242499	0.151831	0.211623	-0.387019	-0.40981	0.0249457
		Sig. (2-tailed)		0.899364	0.711756	0.923387	0.790953	0.557439	0.0915921	0.202768	0.639944	0.00970828	0.174442	0.217685	0.492441	0.754235	0.73086	0.931639	0.589077	0.448963	0.154118	0.129255	0.929682
		N	15	15	15	15	15	15	15	15	15	15	15	15	15	15	15	15	15	15	15	15	15
	Zscore: Na(AAS)	Pearson Correlation	0.0357439	1	0.405203	.518*	-0.22099	0.117897	0.0469875	0.233084	0.251256	-0.0743832	-0.0543176	0.210981	0.411102	0.405743	.604*	-0.00831787	0.192915	-0.183146	0.124829	0.403895	.586*
		Sig. (2-tailed)	0.899364		0.134043	0.0478434	0.428653	0.675607	0.867933	0.403143	0.366365	0.792199	0.847538	0.450373	0.127933	0.133476	0.0171526	0.976529	0.490916	0.513533	0.657579	0.135425	0.0215726
		N	15	15	15	15	15	15	15	15	15	15	15	15	15	15	15	15	15	15	15	15	15
	Zscore: Ca(AAS)	Pearson Correlation	-0.104182	0.405203	1	.913**	0.0870837	0.230225	0.235223	0.288111	0.205744	0.318054	-.770**	0.116239	.767**	.720**	.801**	.519*	-0.492368	-.685**	0.250617	.563*	.684**
		Sig. (2-tailed)	0.711756	0.134043		2.04101e-06	0.757626	0.409101	0.398715	0.297719	0.46195	0.247981	0.000792202	0.679943	0.000851282	0.00248489	0.000333662	0.0473332	0.0622506	0.00479365	0.367627	0.0288382	0.00488724
		N	15	15	15	15	15	15	15	15	15	15	15	15	15	15	15	15	15	15	15	15	15
	Zscore: Mg(AAS)	Pearson Correlation	0.0271846	.518*	.913**	1	0.0214404	0.138866	0.277873	0.314934	0.263994	0.0902471	-.649**	0.154999	.723**	.754**	.830**	0.44075	-0.470766	-0.506969	0.238579	0.397084	.620*
		Sig. (2-tailed)	0.923387	0.0478434	2.04101e-06		0.939545	0.62161	0.315974	0.252908	0.341726	0.749077	0.00879297	0.581237	0.00233854	0.00117671	0.000126913	0.100095	0.0765407	0.0537591	0.391822	0.142773	0.0136242
		N	15	15	15	15	15	15	15	15	15	15	15	15	15	15	15	15	15	15	15	15	15
	Zscore: C(EDX)	Pearson Correlation	-0.0748383	-0.22099	0.0870837	0.0214404	1	-0.333808	0.347204	0.0935734	0.485653	0.385353	-0.105517	-.614*	0.240813	0.0720197	0.0786653	0.278511	-0.163308	-0.392625	.538*	0.174271	0.0492886
		Sig. (2-tailed)	0.790953	0.428653	0.757626	0.939545		0.224009	0.204815	0.740118	0.0664657	0.156052	0.70821	0.0149258	0.38727	0.798674	0.780499	0.314819	0.560874	0.147727	0.0386767	0.534482	0.861521
		N	15	15	15	15	15	15	15	15	15	15	15	15	15	15	15	15	15	15	15	15	15
	Zscore: Ca(EDX)	Pearson Correlation	0.164722	0.117897	0.230225	0.138866	-0.333808	1	-.597*	0.316099	-0.35153	-0.401516	-0.199025	.806**	0.366435	0.368427	0.326808	0.20966	-0.265533	-0.3025	-0.295174	0.408325	.656**
		Sig. (2-tailed)	0.557439	0.675607	0.409101	0.62161	0.224009		0.0187777	0.251062	0.198848	0.137961	0.477014	0.000283316	0.179153	0.17662	0.234473	0.453279	0.338815	0.273136	0.285496	0.130785	0.00786265
		N	15	15	15	15	15	15	15	15	15	15	15	15	15	15	15	15	15	15	15	15	15
	Zscore: Cl(EDX)	Pearson Correlation	-0.450944	0.0469875	0.235223	0.277873	0.347204	-.597*	1	-0.218129	0.291339	.547*	-0.440625	-.641**	0.286206	0.230544	0.320779	0.191174	0.0279888	-0.147306	0.229445	0.140421	-0.111687
		Sig. (2-tailed)	0.0915921	0.867933	0.398715	0.315974	0.204815	0.0187777		0.434806	0.292095	0.0347468	0.100203	0.00994836	0.301069	0.408433	0.243727	0.494912	0.921127	0.600354	0.410734	0.617672	0.691898
		N	15	15	15	15	15	15	15	15	15	15	15	15	15	15	15	15	15	15	15	15	15
	Zscore: K(EDX)	Pearson Correlation	0.348679	0.233084	0.288111	0.314934	0.0935734	0.316099	-0.218129	1	0.440768	-0.0692249	0.0919972	0.358779	0.208198	0.25368	0.158627	0.083127	0.065941	-0.296287	-0.192003	0.0747859	0.290377
		Sig. (2-tailed)	0.202768	0.403143	0.297719	0.252908	0.740118	0.251062	0.434806		0.10008	0.806348	0.74436	0.189103	0.456505	0.361604	0.572308	0.768354	0.815385	0.283596	0.493007	0.791097	0.293764
		N	15	15	15	15	15	15	15	15	15	15	15	15	15	15	15	15	15	15	15	15	15
	Zscore: Mg(EDX)	Pearson Correlation	0.131674	0.251256	0.205744	0.263994	0.485653	-0.35153	0.291339	0.440768	1	0.354548	0.0567285	-0.340906	0.0827972	-0.052993	0.119338	0.270205	0.0782354	-0.339804	0.331349	0.00074784	0.086486
		Sig. (2-tailed)	0.639944	0.366365	0.46195	0.341726	0.0664657	0.198848	0.292095	0.10008		0.194753	0.840849	0.213704	0.76925	0.851217	0.671845	0.33006	0.781671	0.215283	0.227651	0.99789	0.759244
		N	15	15	15	15	15	15	15	15	15	15	15	15	15	15	15	15	15	15	15	15	15
	Zscore: Na(EDX)	Pearson Correlation	-.643**	-0.0743832	0.318054	0.0902471	0.385353	-0.401516	.547*	-0.0692249	0.354548	1	-0.421425	-.545*	0.111095	-0.119251	0.0556417	0.325922	-0.116885	-0.363482	0.362764	0.396997	-0.0706884
		Sig. (2-tailed)	0.00970828	0.792199	0.247981	0.749077	0.156052	0.137961	0.0347468	0.806348	0.194753		0.117702	0.0355799	0.693458	0.672072	0.843863	0.235819	0.678254	0.182948	0.18388	0.142869	0.802327
		N	15	15	15	15	15	15	15	15	15	15	15	15	15	15	15	15	15	15	15	15	15
	Zscore: O(EDX)	Pearson Correlation	0.370156	-0.0543176	-.770**	-.649**	-0.105517	-0.199025	-0.440625	0.0919972	0.0567285	-0.421425	1	0.068622	-.673**	-.603*	-.643**	-.528*	.626*	.552*	-0.184964	-.553*	-0.496349
		Sig. (2-tailed)	0.174442	0.847538	0.000792202	0.00879297	0.70821	0.477014	0.100203	0.74436	0.840849	0.117702		0.808005	0.00591828	0.0172513	0.0096913	0.0429407	0.0124828	0.0330202	0.509288	0.0326537	0.0598449
		N	15	15	15	15	15	15	15	15	15	15	15	15	15	15	15	15	15	15	15	15	15
	Zscore: S(EDX)	Pearson Correlation	0.338139	0.210981	0.116239	0.154999	-.614*	.806**	-.641**	0.358779	-0.340906	-.545*	0.068622	1	0.1341	0.206895	0.208149	0.17558	-0.067422	-0.0855056	-0.437528	0.200488	0.398288
		Sig. (2-tailed)	0.217685	0.450373	0.679943	0.581237	0.0149258	0.000283316	0.00994836	0.189103	0.213704	0.0355799	0.808005		0.633739	0.459393	0.456614	0.531369	0.811306	0.7619	0.102894	0.473714	0.141456
		N	15	15	15	15	15	15	15	15	15	15	15	15	15	15	15	15	15	15	15	15	15
	Zscore: Chl.a	Pearson Correlation	-0.19225	0.411102	.767**	.723**	0.240813	0.366435	0.286206	0.208198	0.0827972	0.111095	-.673**	0.1341	1	.935**	.929**	.550*	-0.238131	-.812**	0.347295	.765**	.832**
		Sig. (2-tailed)	0.492441	0.127933	0.000851282	0.00233854	0.38727	0.179153	0.301069	0.456505	0.76925	0.693458	0.00591828	0.633739		3.23111e-07	5.71739e-07	0.0335341	0.392738	0.000235203	0.204689	0.000902363	0.00012023
		N	15	15	15	15	15	15	15	15	15	15	15	15	15	15	15	15	15	15	15	15	15
	Zscore: Chl.b	Pearson Correlation	-0.0883372	0.405743	.720**	.754**	0.0720197	0.368427	0.230544	0.25368	-0.052993	-0.119251	-.603*	0.206895	.935**	1	.875**	0.325506	-0.223082	-.630*	0.18854	.551*	.749**
		Sig. (2-tailed)	0.754235	0.133476	0.00248489	0.00117671	0.798674	0.17662	0.408433	0.361604	0.851217	0.672072	0.0172513	0.459393	3.23111e-07		1.98502e-05	0.236453	0.424182	0.0117664	0.500985	0.0331177	0.00130632
		N	15	15	15	15	15	15	15	15	15	15	15	15	15	15	15	15	15	15	15	15	15
	Zscore: Caro	Pearson Correlation	-0.0970229	.604*	.801**	.830**	0.0786653	0.326808	0.320779	0.158627	0.119338	0.0556417	-.643**	0.208149	.929**	.875**	1	.554*	-0.249232	-.655**	0.245187	.722**	.846**
		Sig. (2-tailed)	0.73086	0.0171526	0.000333662	0.000126913	0.780499	0.234473	0.243727	0.572308	0.671845	0.843863	0.0096913	0.456614	5.71739e-07	1.98502e-05		0.03225	0.370367	0.00798311	0.378438	0.00239349	7.13837e-05
		N	15	15	15	15	15	15	15	15	15	15	15	15	15	15	15	15	15	15	15	15	15
	Zscore: prol	Pearson Correlation	0.0242499	-0.00831787	.519*	0.44075	0.278511	0.20966	0.191174	0.083127	0.270205	0.325922	-.528*	0.17558	.550*	0.325506	.554*	1	-0.283078	-.685**	0.238965	.632*	0.452712
		Sig. (2-tailed)	0.931639	0.976529	0.0473332	0.100095	0.314819	0.453279	0.494912	0.768354	0.33006	0.235819	0.0429407	0.531369	0.0335341	0.236453	0.03225		0.306614	0.00483392	0.391033	0.0114542	0.0901713
		N	15	15	15	15	15	15	15	15	15	15	15	15	15	15	15	15	15	15	15	15	15
	Zscore: Tsugar	Pearson Correlation	0.151831	0.192915	-0.492368	-0.470766	-0.163308	-0.265533	0.0279888	0.065941	0.0782354	-0.116885	.626*	-0.067422	-0.238131	-0.223082	-0.249232	-0.283078	1	0.191088	-0.199095	-0.143147	-0.261501
		Sig. (2-tailed)	0.589077	0.490916	0.0622506	0.0765407	0.560874	0.338815	0.921127	0.815385	0.781671	0.678254	0.0124828	0.811306	0.392738	0.424182	0.370367	0.306614		0.495111	0.476856	0.610793	0.346474
		N	15	15	15	15	15	15	15	15	15	15	15	15	15	15	15	15	15	15	15	15	15
	Zscore: PheAce	Pearson Correlation	0.211623	-0.183146	-.685**	-0.506969	-0.392625	-0.3025	-0.147306	-0.296287	-0.339804	-0.363482	.552*	-0.0855056	-.812**	-.630*	-.655**	-.685**	0.191088	1	-0.452152	-.743**	-.680**
		Sig. (2-tailed)	0.448963	0.513533	0.00479365	0.0537591	0.147727	0.273136	0.600354	0.283596	0.215283	0.182948	0.0330202	0.7619	0.000235203	0.0117664	0.00798311	0.00483392	0.495111		0.0906198	0.00150947	0.00526204
		N	15	15	15	15	15	15	15	15	15	15	15	15	15	15	15	15	15	15	15	15	15
	Zscore: PheEtOH	Pearson Correlation	-0.387019	0.124829	0.250617	0.238579	.538*	-0.295174	0.229445	-0.192003	0.331349	0.362764	-0.184964	-0.437528	0.347295	0.18854	0.245187	0.238965	-0.199095	-0.452152	1	0.279158	0.12173
		Sig. (2-tailed)	0.154118	0.657579	0.367627	0.391822	0.0386767	0.285496	0.410734	0.493007	0.227651	0.18388	0.509288	0.102894	0.204689	0.500985	0.378438	0.391033	0.476856	0.0906198		0.313649	0.665618
		N	15	15	15	15	15	15	15	15	15	15	15	15	15	15	15	15	15	15	15	15	15
	Zscore: FlaAce	Pearson Correlation	-0.40981	0.403895	.563*	0.397084	0.174271	0.408325	0.140421	0.0747859	0.00074784	0.396997	-.553*	0.200488	.765**	.551*	.722**	.632*	-0.143147	-.743**	0.279158	1	.759**
		Sig. (2-tailed)	0.129255	0.135425	0.0288382	0.142773	0.534482	0.130785	0.617672	0.791097	0.99789	0.142869	0.0326537	0.473714	0.000902363	0.0331177	0.00239349	0.0114542	0.610793	0.00150947	0.313649		0.00103321
		N	15	15	15	15	15	15	15	15	15	15	15	15	15	15	15	15	15	15	15	15	15
	Zscore: FlaEtOH	Pearson Correlation	0.0249457	.586*	.684**	.620*	0.0492886	.656**	-0.111687	0.290377	0.086486	-0.0706884	-0.496349	0.398288	.832**	.749**	.846**	0.452712	-0.261501	-.680**	0.12173	.759**	1
		Sig. (2-tailed)	0.929682	0.0215726	0.00488724	0.0136242	0.861521	0.00786265	0.691898	0.293764	0.759244	0.802327	0.0598449	0.141456	0.00012023	0.00130632	7.13837e-05	0.0901713	0.346474	0.00526204	0.665618	0.00103321
		N	15	15	15	15	15	15	15	15	15	15	15	15	15	15	15	15	15	15	15	15	15
	**. Correlation is significant at the 0.01 level (2-tailed).
	*. Correlation is significant at the 0.05 level (2-tailed).

## Sheet: PCA_Output
	PCA_Output_Azima sarmentosa
	PCA results among 21 standardized variables.
	Communalitiesa
		Initial	Extraction
	Zscore: K(AAS)	1	0.326426
	Zscore: Na(AAS)	1	0.262909
	Zscore: Ca(AAS)	1	0.794697
	Zscore: Mg(AAS)	1	0.684307
	Zscore: C(EDX)	1	0.443072
	Zscore: Ca(EDX)	1	0.746706
	Zscore: Cl(EDX)	1	0.608431
	Zscore: K(EDX)	1	0.178206
	Zscore: Mg(EDX)	1	0.207806
	Zscore: Na(EDX)	1	0.647702
	Zscore: O(EDX)	1	0.622277
	Zscore: S(EDX)	1	0.843426
	Zscore: Chl.a	1	0.898986
	Zscore: Chl.b	1	0.739947
	Zscore: Caro	1	0.882075
	Zscore: prol	1	0.43723
	Zscore: Tsugar	1	0.159127
	Zscore: PheAce	1	0.709636
	Zscore: PheEtOH	1	0.445658
	Zscore: FlaAce	1	0.639361
	Zscore: FlaEtOH	1	0.859751
	Extraction Method: Principal Component Analysis.
	a. Only cases for which PP = aa are used in the analysis phase.
	Total Variance Explaineda
	Component	Initial Eigenvalues			Extraction Sums of Squared Loadings			Rotation Sums of Squared Loadings
		Total	% of Variance	Cumulative %	Total	% of Variance	Cumulative %	Total	% of Variance	Cumulative %
	1	7.9899	38.0472	38.0472	7.9899	38.0472	38.0472	7.88944	37.5688	37.5688
	2	4.14783	19.7516	57.7987	4.14783	19.7516	57.7987	4.2483	20.23	57.7987
	3	2.08136	9.91122	67.71
	4	1.58713	7.55775	75.2677
	5	1.37945	6.56882	81.8365
	6	1.03915	4.94835	86.7849
	7	0.86622	4.12486	90.9097
	8	0.725904	3.45668	94.3664
	9	0.449724	2.14154	96.508
	10	0.290051	1.38119	97.8892
	11	0.237151	1.12929	99.0184
	12	0.0990832	0.471825	99.4903
	13	0.057151	0.272148	99.7624
	14	0.0498918	0.23758	100
	15	7.10815e-16	3.38483e-15	100
	16	2.44882e-16	1.1661e-15	100
	17	1.48991e-16	7.09483e-16	100
	18	6.37277e-17	3.03465e-16	100
	19	-6.11144e-17	-2.91021e-16	100
	20	-2.19167e-16	-1.04365e-15	100
	21	-2.53117e-16	-1.20532e-15	100
	Extraction Method: Principal Component Analysis.
	a. Only cases for which PP = aa are used in the analysis phase.
	Component Matrixa,b
		Component
		1	2
	Zscore: K(AAS)	-0.203898	0.533715
	Zscore: Na(AAS)	0.455471	0.235489
	Zscore: Ca(AAS)	0.891403	-0.00990489
	Zscore: Mg(AAS)	0.825173	0.0582769
	Zscore: C(EDX)	0.213836	-0.630354
	Zscore: Ca(EDX)	0.361527	0.784859
	Zscore: Cl(EDX)	0.270359	-0.731667
	Zscore: K(EDX)	0.251443	0.339091
	Zscore: Mg(EDX)	0.202442	-0.40844
	Zscore: Na(EDX)	0.262247	-0.760873
	Zscore: O(EDX)	-0.762139	0.203521
	Zscore: S(EDX)	0.160691	0.904215
	Zscore: Chl.a	0.947503	0.0349845
	Zscore: Chl.b	0.838956	0.190001
	Zscore: Caro	0.932838	0.109035
	Zscore: prol	0.65314	-0.103138
	Zscore: Tsugar	-0.397213	0.0367235
	Zscore: PheAce	-0.833515	0.122021
	Zscore: PheEtOH	0.352729	-0.56678
	Zscore: FlaAce	0.79953	-0.0106063
	Zscore: FlaEtOH	0.849474	0.371677
	Extraction Method: Principal Component Analysis.
	a. 2 components extracted.
	b. Only cases for which PP = aa are used in the analysis phase.
	Rotated Component Matrixa,b
		Component
		1	2
	Zscore: K(AAS)	-0.114911	-0.559662
	Zscore: Na(AAS)	0.487556	-0.158738
	Zscore: Ca(AAS)	0.87807	0.153918
	Zscore: Mg(AAS)	0.823737	0.0759237
	Zscore: C(EDX)	0.109091	0.656636
	Zscore: Ca(EDX)	0.483684	-0.71607
	Zscore: Cl(EDX)	0.148487	0.765756
	Zscore: K(EDX)	0.302966	-0.293969
	Zscore: Mg(EDX)	0.133731	0.435801
	Zscore: Na(EDX)	0.135759	0.793266
	Zscore: O(EDX)	-0.719199	-0.324083
	Zscore: S(EDX)	0.304791	-0.866331
	Zscore: Chl.a	0.940691	0.118691
	Zscore: Chl.b	0.858638	-0.051838
	Zscore: Caro	0.938192	0.0432434
	Zscore: prol	0.627867	0.207396
	Zscore: Tsugar	-0.386048	-0.100471
	Zscore: PheAce	-0.802814	-0.255198
	Zscore: PheEtOH	0.256436	0.616359
	Zscore: FlaAce	0.787293	0.139754
	Zscore: FlaEtOH	0.898396	-0.229423
	Extraction Method: Principal Component Analysis. Rotation Method: Varimax with Kaiser Normalization.
	a. Rotation converged in 3 iterations.
	b. Only cases for which PP = aa are used in the analysis phase.
	Component Transformation Matrixa
	Component	1	2
	1	0.986839	0.161704
	2	0.161704	-0.986839
	Extraction Method: Principal Component Analysis. Rotation Method: Varimax with Kaiser Normalization.
	a. Only cases for which PP = aa are used in the analysis phase.
